# Supplementary material for: Genomic Insights into Staphylococcus aureus Isolates Exhibiting Diminished Daptomycin Susceptibility
Source: Pathogens. 2024 Feb 26;13(3):206. doi: 10.3390/pathogens13030206 (PMC10974884; doi:10.3390/pathogens13030206)
Supplement: Supplementary file 1 [file pathogens-13-00206-s001.zip]

Archive with 1 entries (1 files):
- pathogens-2866185-supplementary.pdf
